# Supplementary material for: scCobra allows contrastive cell embedding learning with domain adaptation for single cell data integration and harmonization
Source: Commun Biol. 2025 Feb 13;8:233. doi: 10.1038/s42003-025-07692-x (PMC11825689; doi:10.1038/s42003-025-07692-x)
Supplement: Supplementary file 3 — Supplementary Data [file 42003_2025_7692_MOESM3_ESM.xlsx]

## Sheet: Fig2
Lung Atlas Dataset (panel c)
ari	nmi	celltype_ASW	clisi	graph_connectivity	batch_ASW	kbet	ilisi	batch_entropy_score	dataset	repeat
0.380861	0.685243	0.438229	0.997654	0.837928	0.81515	0.630868	0.0283861	0.177041	adata_raw	1
0.388969	0.691154	0.438431	0.997863	0.846665	0.821289	0.729046	0.0280687	0.177471	adata_raw	2
0.387788	0.689902	0.437051	0.997565	0.846471	0.819147	0.80004	0.0268796	0.178634	adata_raw	3
0.37655	0.689186	0.441285	0.997885	0.860618	0.820889	0.756189	0.0273724	0.178372	adata_raw	4
0.390443	0.688062	0.43864	0.997669	0.853938	0.824308	0.701831	0.0278517	0.174666	adata_raw	5
0.490022	0.651791	0.532038	0.975724	0.919681	0.887634	0.81318	0.198176	0.483312	adata_harmony	1
0.466299	0.647684	0.531564	0.974792	0.910157	0.887347	0.790514	0.203578	0.482827	adata_harmony	2
0.481368	0.648688	0.531185	0.974203	0.922255	0.884884	0.853769	0.200557	0.484042	adata_harmony	3
0.48874	0.646627	0.530585	0.973864	0.911078	0.886906	0.88064	0.199496	0.48438	adata_harmony	4
0.485965	0.646508	0.530993	0.975868	0.904866	0.890346	0.892678	0.200138	0.482111	adata_harmony	5
0.501263	0.737042	0.551895	0.997513	0.877466	0.935767	0.783655	0.0866625	0.26315	adata_scanorama	1
0.501113	0.736328	0.551628	0.997112	0.861623	0.935604	0.802748	0.0856874	0.263705	adata_scanorama	2
0.487324	0.731007	0.551761	0.997384	0.874399	0.935967	0.810779	0.0869745	0.261426	adata_scanorama	3
0.505779	0.740963	0.551675	0.99763	0.877654	0.935865	0.75961	0.0857452	0.261297	adata_scanorama	4
0.498003	0.736041	0.551546	0.997171	0.878462	0.937622	0.753919	0.0875775	0.262179	adata_scanorama	5
0.612272	0.753562	0.537426	0.986522	0.969257	0.889165	0.772931	0.157569	0.384333	adata_scvi	1
0.593159	0.751653	0.537001	0.986598	0.973019	0.89445	0.802869	0.160181	0.388174	adata_scvi	2
0.606846	0.755989	0.537113	0.987604	0.969041	0.893391	0.822071	0.160977	0.387444	adata_scvi	3
0.590042	0.74802	0.537817	0.987088	0.970868	0.893744	0.773636	0.158878	0.38697	adata_scvi	4
0.577749	0.755359	0.53767	0.987006	0.96919	0.891444	0.827928	0.161857	0.388375	adata_scvi	5
0.345279	0.591416	0.522997	0.947464	0.758614	0.869691	0.810209	0.239208	0.51841	adata_scdml	1
0.347671	0.592058	0.522456	0.947363	0.74946	0.871336	0.81085	0.237293	0.517062	adata_scdml	2
0.348756	0.594372	0.520457	0.946442	0.754247	0.874849	0.805327	0.242659	0.518911	adata_scdml	3
0.345999	0.59371	0.522223	0.947765	0.771066	0.866122	0.816532	0.23923	0.518298	adata_scdml	4
0.343609	0.592476	0.522973	0.947345	0.776351	0.869349	0.808374	0.239857	0.518586	adata_scdml	5
0.551239	0.699219	0.560923	0.966327	0.968092	0.863317	0.895073	0.239346	0.498153	adata_scdreamer	1
0.530702	0.687174	0.560029	0.967571	0.969727	0.861737	0.876337	0.23928	0.499069	adata_scdreamer	2
0.550338	0.698735	0.560015	0.967877	0.966078	0.857289	0.876605	0.239829	0.496496	adata_scdreamer	3
0.516916	0.702195	0.561125	0.968383	0.970726	0.870734	0.828	0.236431	0.498652	adata_scdreamer	4
0.545045	0.702307	0.560706	0.968217	0.965664	0.863011	0.880548	0.239969	0.4989	adata_scdreamer	5
0.430416	0.614459	0.50992	0.958014	0.901733	0.839513	0.79192	0.244222	0.495829	adata_seurat	1
0.482504	0.611878	0.510599	0.957189	0.902697	0.834462	0.791168	0.247154	0.497334	adata_seurat	2
0.491322	0.617266	0.509663	0.954671	0.905607	0.838185	0.827688	0.249794	0.497305	adata_seurat	3
0.415973	0.606339	0.510659	0.956461	0.903815	0.834957	0.834171	0.243875	0.496252	adata_seurat	4
0.429798	0.609063	0.511139	0.956751	0.904656	0.83941	0.820863	0.247825	0.497385	adata_seurat	5
0.595386	0.758729	0.566982	0.989999	0.968147	0.877518	0.793028	0.12964	0.376888	adata_sccobra	1
0.59099	0.755081	0.565515	0.989387	0.965213	0.880349	0.758344	0.125864	0.377158	adata_sccobra	2
0.595504	0.761247	0.56793	0.989796	0.947337	0.88141	0.734773	0.126914	0.377118	adata_sccobra	3
0.60436	0.764926	0.567527	0.98976	0.967907	0.879183	0.739689	0.124499	0.374625	adata_sccobra	4
0.680527	0.761182	0.566378	0.990233	0.966156	0.884879	0.729161	0.126633	0.376449	adata_sccobra	5
Immune Dataset (panel d)
ari	nmi	celltype_ASW	clisi	graph_connectivity	batch_ASW	kbet	ilisi	batch_entropy_score	dataset	repeat
0.254069	0.631723	0.5593	0.997743	0.858979	0.80828	0.355427	0.0135479	0.11078	adata_raw	1
0.252677	0.632512	0.560149	0.997506	0.857866	0.80833	0.352044	0.0140482	0.110029	adata_raw	2
0.351995	0.628448	0.560196	0.997089	0.863552	0.808646	0.355176	0.0146451	0.11277	adata_raw	3
0.352047	0.627553	0.559758	0.9976	0.868969	0.810136	0.489741	0.0140599	0.109327	adata_raw	4
0.350486	0.630975	0.559891	0.998133	0.867771	0.810417	0.268856	0.017188	0.111501	adata_raw	5
0.742487	0.781339	0.55441	0.992325	0.95027	0.876934	0.7588	0.253919	0.509824	adata_harmony	1
0.759629	0.791972	0.5542	0.992064	0.957304	0.878531	0.558269	0.248979	0.506649	adata_harmony	2
0.756085	0.791396	0.554063	0.991692	0.95426	0.879156	0.640948	0.253547	0.508613	adata_harmony	3
0.743371	0.7914	0.553666	0.992336	0.951474	0.875331	0.630078	0.252293	0.511135	adata_harmony	4
0.760465	0.794373	0.554335	0.992237	0.955033	0.875338	0.594197	0.251696	0.513606	adata_harmony	5
0.636239	0.740683	0.574298	0.99658	0.893842	0.923117	0.524869	0.141242	0.368686	adata_scanorama	1
0.6371	0.743748	0.574609	0.997757	0.905158	0.921143	0.481747	0.136318	0.370136	adata_scanorama	2
0.624859	0.741349	0.573815	0.998081	0.8898	0.921635	0.541737	0.141855	0.367192	adata_scanorama	3
0.622463	0.740568	0.573972	0.996962	0.880907	0.920725	0.444704	0.140528	0.368412	adata_scanorama	4
0.6354	0.744897	0.573932	0.997168	0.895105	0.920941	0.48787	0.14182	0.37021	adata_scanorama	5
0.733693	0.787287	0.554795	0.993713	0.978414	0.876421	0.636839	0.275881	0.520829	adata_scvi	1
0.73818	0.786265	0.554819	0.994359	0.979932	0.879247	0.655955	0.280494	0.522428	adata_scvi	2
0.717426	0.776886	0.555249	0.994154	0.962561	0.881488	0.537647	0.278575	0.519674	adata_scvi	3
0.796625	0.797276	0.555149	0.993791	0.980279	0.87813	0.614821	0.278564	0.523414	adata_scvi	4
0.625573	0.76676	0.555328	0.994092	0.968004	0.881738	0.693153	0.280152	0.520996	adata_scvi	5
0.547964	0.711206	0.53752	0.965375	0.882895	0.864776	0.92533	0.272464	0.553224	adata_scdml	1
0.555178	0.713031	0.536065	0.966114	0.884784	0.863034	0.920915	0.272913	0.55457	adata_scdml	2
0.543535	0.708949	0.534501	0.965713	0.881696	0.865962	0.906034	0.268097	0.554368	adata_scdml	3
0.548788	0.713468	0.537722	0.965603	0.882803	0.860465	0.908917	0.272856	0.554929	adata_scdml	4
0.546711	0.713098	0.535856	0.965616	0.884982	0.866128	0.925511	0.274701	0.555872	adata_scdml	5
0.74714	0.755724	0.559884	0.986732	0.983842	0.904834	0.879676	0.34838	0.572197	adata_scdreamer	1
0.692358	0.742432	0.559654	0.986351	0.982412	0.903691	0.879782	0.342876	0.573873	adata_scdreamer	2
0.71356	0.755004	0.559527	0.986557	0.958458	0.90515	0.874602	0.338978	0.572934	adata_scdreamer	3
0.75165	0.75557	0.561027	0.986818	0.984989	0.904568	0.853619	0.34155	0.572332	adata_scdreamer	4
0.756392	0.760998	0.560179	0.986774	0.984919	0.902756	0.827629	0.340005	0.573609	adata_scdreamer	5
0.618204	0.730387	0.509194	0.975944	0.962206	0.867222	0.819702	0.385506	0.582164	adata_seurat	1
0.75963	0.748546	0.51116	0.973556	0.966594	0.865348	0.876471	0.387838	0.584433	adata_seurat	2
0.619997	0.732534	0.51104	0.972555	0.962228	0.863484	0.857107	0.388569	0.582565	adata_seurat	3
0.624374	0.736111	0.511016	0.974464	0.965107	0.867528	0.844709	0.377479	0.581168	adata_seurat	4
0.6186	0.736521	0.511664	0.974917	0.963127	0.86514	0.818545	0.382915	0.584461	adata_seurat	5
0.653073	0.772888	0.57854	0.995509	0.978924	0.877649	0.803088	0.213923	0.504279	adata_sccobra	1
0.771398	0.798852	0.578761	0.995667	0.979233	0.877744	0.604187	0.21383	0.503603	adata_sccobra	2
0.775381	0.806089	0.578262	0.995283	0.97983	0.875668	0.602378	0.211184	0.50592	adata_sccobra	3
0.630736	0.776177	0.578215	0.995273	0.978432	0.877617	0.654965	0.214542	0.503102	adata_sccobra	4
0.762375	0.791322	0.578564	0.995311	0.979919	0.87242	0.674372	0.212406	0.50476	adata_sccobra	5
Pancreas Dataset (panel e)
ari	nmi	celltype_ASW	clisi	graph_connectivity	batch_ASW	kbet	ilisi	batch_entropy_score	dataset	repeat
0.563899	0.760895	0.551483	0.999442	0.95221	0.82716	0.414924	0.0237894	0.141708	adata_raw	1
0.602477	0.775774	0.54883	0.999143	0.951042	0.828858	0.539078	0.0199155	0.14338	adata_raw	2
0.572696	0.764104	0.55036	0.998986	0.949445	0.832621	0.376945	0.0213966	0.14199	adata_raw	3
0.610803	0.77709	0.550756	0.999062	0.9284	0.832399	0.38907	0.0222681	0.143788	adata_raw	4
0.561464	0.758366	0.549687	0.99917	0.949805	0.829194	0.419287	0.0228673	0.144801	adata_raw	5
0.836607	0.833031	0.593982	0.998643	0.92991	0.896012	0.771459	0.364498	0.587173	adata_harmony	1
0.826562	0.827592	0.59442	0.998335	0.950387	0.895121	0.676218	0.361977	0.58278	adata_harmony	2
0.85168	0.839632	0.594877	0.998718	0.944908	0.894521	0.725207	0.362199	0.581757	adata_harmony	3
0.832807	0.831763	0.593803	0.998482	0.944538	0.896503	0.777713	0.364036	0.583215	adata_harmony	4
0.828781	0.829882	0.592791	0.998515	0.950739	0.889147	0.786198	0.361495	0.583053	adata_harmony	5
0.879005	0.875357	0.595373	0.999492	0.960406	0.909874	0.623478	0.177898	0.343005	adata_scanorama	1
0.882955	0.881979	0.596839	0.999549	0.95827	0.913274	0.688213	0.184839	0.343717	adata_scanorama	2
0.881068	0.883243	0.592801	0.999364	0.964281	0.908966	0.639754	0.175592	0.341149	adata_scanorama	3
0.880762	0.877133	0.594495	0.999268	0.970568	0.912387	0.64337	0.180222	0.343519	adata_scanorama	4
0.889718	0.891929	0.596775	0.999419	0.965525	0.914246	0.680741	0.183656	0.338893	adata_scanorama	5
0.875384	0.873618	0.546321	0.997537	0.957278	0.861778	0.609961	0.310305	0.507846	adata_scvi	1
0.8721	0.871769	0.547108	0.997398	0.961628	0.858155	0.64031	0.317769	0.511524	adata_scvi	2
0.878483	0.877745	0.547229	0.997724	0.960818	0.856574	0.552084	0.302292	0.50749	adata_scvi	3
0.871816	0.87226	0.546883	0.99763	0.957544	0.864813	0.620222	0.308341	0.506033	adata_scvi	4
0.869886	0.87039	0.546532	0.997498	0.962962	0.861273	0.638435	0.306324	0.507229	adata_scvi	5
0.384119	0.676759	0.597576	0.932355	0.752339	0.820907	0.719602	0.423786	0.58745	adata_scdml	1
0.387182	0.679647	0.596845	0.933761	0.759575	0.830409	0.759011	0.4181	0.58647	adata_scdml	2
0.392084	0.681159	0.598799	0.933471	0.75147	0.831401	0.715505	0.421548	0.584977	adata_scdml	3
0.390652	0.68155	0.598096	0.933412	0.748226	0.827037	0.703027	0.419119	0.583718	adata_scdml	4
0.387281	0.679484	0.599786	0.93556	0.751552	0.82361	0.68685	0.420177	0.583049	adata_scdml	5
0.866294	0.854946	0.584038	0.994721	0.964303	0.885065	0.785032	0.492727	0.632949	adata_scdreamer	1
0.864976	0.853576	0.582407	0.995778	0.968419	0.886289	0.791581	0.48629	0.632238	adata_scdreamer	2
0.86349	0.854724	0.582524	0.996185	0.972897	0.888999	0.913571	0.482677	0.631202	adata_scdreamer	3
0.865266	0.856474	0.583419	0.995512	0.966619	0.883395	0.792811	0.485433	0.631345	adata_scdreamer	4
0.862597	0.853911	0.58323	0.996082	0.963066	0.887028	0.838762	0.484503	0.630635	adata_scdreamer	5
0.869216	0.87309	0.658655	0.998954	0.975963	0.812774	0.880306	0.460911	0.594586	adata_seurat	1
0.877186	0.878786	0.658362	0.998868	0.967482	0.819052	0.860336	0.464358	0.590773	adata_seurat	2
0.877146	0.875807	0.657353	0.998582	0.971679	0.815107	0.836159	0.461721	0.590512	adata_seurat	3
0.875052	0.879655	0.657512	0.998754	0.973993	0.807396	0.844247	0.461969	0.593747	adata_seurat	4
0.872361	0.877746	0.659233	0.99895	0.973167	0.810216	0.836568	0.460263	0.594052	adata_seurat	5
0.90198	0.913794	0.621529	0.999462	0.995072	0.875446	0.566991	0.301099	0.5374	adata_sccobra	1
0.898696	0.910406	0.620549	0.999397	0.986613	0.884469	0.450579	0.307258	0.536597	adata_sccobra	2
0.903216	0.915122	0.619671	0.999559	0.996026	0.872759	0.511638	0.307245	0.538398	adata_sccobra	3
0.901753	0.914417	0.622373	0.999301	0.994955	0.88523	0.537272	0.3123	0.535323	adata_sccobra	4
0.904309	0.918998	0.622085	0.999678	0.995565	0.88584	0.465935	0.296867	0.537826	adata_sccobra	5
Average (panel f)
dataset	ari	nmi	celltype_ASW	graph_connectivity	batch_ASW
adata_harmony	0.690058	0.756912	0.559794	0.937124	0.886247
adata_raw	0.426482	0.695399	0.51627	0.886244	0.819788
adata_scanorama	0.67087	0.786818	0.573694	0.910231	0.923142
adata_sccobra	0.744646	0.821282	0.588858	0.978622	0.879212
adata_scdml	0.427654	0.661492	0.552258	0.799337	0.853672
adata_scdreamer	0.711864	0.768866	0.567912	0.971347	0.884524
adata_scvi	0.730616	0.802989	0.546429	0.968053	0.877454
adata_seurat	0.657452	0.741879	0.559811	0.94667	0.838653

## Sheet: Fig3
panel c
CD4 T over-correction score
Raw	Seurat	Harmony	Scanorama	scVI	scDML	scDREAMER	scCobra
0	0.19529	0.191013	0.015156	0.084315	0.295595	0.15829	0.036969
0	0.195608	0.190414	0.014674	0.084444	0.300024	0.158037	0.044894
0	0.192995	0.191084	0.017158	0.090104	0.30504	0.155164	0.040524
0	0.195234	0.195885	0.020841	0.088016	0.295619	0.157763	0.04496
0	0.19052	0.188554	0.008757	0.084684	0.294286	0.156433	0.038649
All celltype over-correction score
Raw	Seurat	Harmony	Scanorama	scVI	scDML	scDREAMER	scCobra
0	0.364243	0.357458	0.000201	0.15652	0.273678	0.369706	0.038147
0	0.361321	0.356649	0.000175	0.157793	0.277318	0.369481	0.038337
0	0.359561	0.354075	0.000305	0.157549	0.273101	0.37091	0.0371
0	0.362115	0.360757	0.000408	0.155247	0.277119	0.366887	0.038201
0	0.363663	0.355569	0.000308	0.156842	0.273636	0.369053	0.037842

## Sheet: Fig4
multi-omic (panel b & c)
ari	nmi	celltype_ASW	clisi	graph_connectivity	batch_ASW	kbet	ilisi	batch_entropy_score	dataset	repeat
0.419743	0.55245	0.408562	0.966199	0.71049	0.445138	0.377423	0	-1e-08	adata_raw	1
0.41657	0.552026	0.409183	0.965783	0.706298	0.444327	0.336321	0	-1e-08	adata_raw	2
0.419623	0.554458	0.406846	0.965572	0.687448	0.44537	0.410294	0	-1e-08	adata_raw	3
0.418417	0.556704	0.407762	0.96558	0.680516	0.446302	0.265146	0	-1e-08	adata_raw	4
0.352217	0.535644	0.408438	0.965942	0.685687	0.448758	0.288452	0	-1e-08	adata_raw	5
0.482191	0.708256	0.513631	0.994925	0.665817	0.411005	0.147903	0	0.00150459	adata_harmony	1
0.48154	0.710453	0.513065	0.993722	0.719286	0.411669	0.170457	0	0.00225666	adata_harmony	2
0.483053	0.706675	0.512547	0.994944	0.723272	0.412932	0.0995288	0	0.00185108	adata_harmony	3
0.486458	0.706604	0.511302	0.994242	0.727699	0.412564	0.108013	0	0.00202941	adata_harmony	4
0.492392	0.703058	0.514473	0.993088	0.719574	0.4126	0.130247	0	0.00209453	adata_harmony	5
0.545226	0.707242	0.518021	0.992454	0.847741	0.639665	0.225389	0	0.0138984	adata_scanorama	1
0.480477	0.695107	0.519721	0.992343	0.789424	0.64041	0.198537	2.22045e-16	0.0117352	adata_scanorama	2
0.543513	0.70544	0.519107	0.991091	0.816503	0.640549	0.331445	2.22045e-16	0.0127085	adata_scanorama	3
0.543983	0.706094	0.519124	0.992212	0.846881	0.642794	0.25532	2.22045e-16	0.0128028	adata_scanorama	4
0.478421	0.690302	0.520268	0.992058	0.828878	0.640476	0.24811	0	0.0122993	adata_scanorama	5
0.770278	0.746037	0.531245	0.980202	0.927117	0.756118	0.567122	0.537758	0.486574	adata_scvi	1
0.775442	0.749099	0.530158	0.981256	0.909208	0.759316	0.623704	0.559393	0.487376	adata_scvi	2
0.77074	0.747893	0.530825	0.983385	0.932248	0.763253	0.594784	0.528473	0.48441	adata_scvi	3
0.774402	0.751216	0.531121	0.981586	0.927856	0.756991	0.505806	0.550012	0.479118	adata_scvi	4
0.774985	0.753698	0.530622	0.981815	0.926034	0.757479	0.509106	0.536554	0.485521	adata_scvi	5
0.510276	0.722283	0.528363	0.992031	0.766496	0.66662	0.754921	0.026287	0.236128	adata_scdml	1
0.51231	0.721847	0.527618	0.991614	0.773999	0.66228	0.743838	0.0358934	0.241893	adata_scdml	2
0.517193	0.724075	0.529215	0.991791	0.771665	0.660092	0.761391	0.0275521	0.233703	adata_scdml	3
0.512218	0.722117	0.530128	0.992056	0.775947	0.661107	0.733785	0.0212296	0.234388	adata_scdml	4
0.512135	0.723418	0.529135	0.992022	0.769148	0.663126	0.749448	0.0381392	0.233638	adata_scdml	5
0.535726	0.693444	0.599808	0.994948	0.975384	0.602647	0.314876	2.22045e-16	0.0142465	adata_scdreamer	1
0.541621	0.701963	0.600903	0.995349	0.958031	0.598967	0.284687	2.22045e-16	0.0153707	adata_scdreamer	2
0.465433	0.69611	0.600575	0.995016	0.944857	0.600149	0.350448	2.22045e-16	0.0144774	adata_scdreamer	3
0.544787	0.704318	0.599415	0.995599	0.974844	0.601867	0.322341	2.22045e-16	0.014998	adata_scdreamer	4
0.491039	0.699315	0.599847	0.995422	0.959141	0.6022	0.273729	2.22045e-16	0.0137323	adata_scdreamer	5
0.867366	0.827633	0.60495	0.996817	0.96076	0.907001	0.632457	0.560034	0.426159	adata_seurat	1
0.760909	0.806775	0.604465	0.99703	0.961695	0.904302	0.590869	0.574033	0.432129	adata_seurat	2
0.770651	0.795158	0.603696	0.995659	0.964526	0.904653	0.524181	0.56257	0.426937	adata_seurat	3
0.868856	0.834186	0.604487	0.995259	0.958434	0.904747	0.589794	0.563948	0.431438	adata_seurat	4
0.862688	0.826486	0.603557	0.995439	0.968169	0.904823	0.396836	0.5828	0.431664	adata_seurat	5
0.835383	0.798084	0.545345	0.987133	0.955187	0.779034	0.568726	0.611849	0.564793	adata_sccobra	1
0.830464	0.7946	0.545329	0.987622	0.926526	0.778192	0.562436	0.616345	0.563206	adata_sccobra	2
0.839252	0.798185	0.546206	0.986782	0.943132	0.77665	0.636338	0.621859	0.564688	adata_sccobra	3
0.83839	0.798189	0.546329	0.986715	0.942151	0.774356	0.56699	0.633226	0.564225	adata_sccobra	4
0.764457	0.776381	0.544917	0.987779	0.945787	0.779867	0.501999	0.599987	0.566425	adata_sccobra	5
Spatial omic (panel e & f)
ari	nmi	celltype_ASW	clisi	graph_connectivity	batch_ASW	kbet	ilisi	batch_entropy_score	dataset	repeat
0.504448	0.670497	0.433301	0.996626	0.866074	0.632503	0.907415	0	0.0116807	adata_raw	1
0.511228	0.666539	0.43377	0.996529	0.890255	0.632872	0.952289	0	0.0104431	adata_raw	2
0.502387	0.661804	0.433537	0.996735	0.872869	0.632021	0.925318	0	0.0116899	adata_raw	3
0.514286	0.675088	0.434651	0.996508	0.876582	0.630823	0.938711	0	0.012511	adata_raw	4
0.507836	0.666397	0.429435	0.996566	0.880633	0.630651	0.929791	0	0.0105929	adata_raw	5
0.639263	0.723129	0.532155	0.990849	0.888557	0.922595	0.886545	0.30181	0.417206	adata_harmony	1
0.617592	0.728951	0.532154	0.9909	0.890585	0.922337	0.93738	0.328527	0.417519	adata_harmony	2
0.593141	0.730219	0.531894	0.990943	0.884028	0.92224	0.938222	0.314731	0.416058	adata_harmony	3
0.599364	0.710308	0.531801	0.991267	0.891275	0.922324	0.932824	0.309623	0.414024	adata_harmony	4
0.62954	0.739746	0.531904	0.990794	0.888319	0.922035	0.940701	0.312808	0.416955	adata_harmony	5
0.534787	0.705922	0.522674	0.987475	0.868052	0.92131	0.942102	0.103299	0.186106	adata_scanorama	1
0.50441	0.693563	0.522501	0.984862	0.883704	0.92184	0.934484	0.0944728	0.18519	adata_scanorama	2
0.502815	0.690411	0.522578	0.986619	0.871606	0.923008	0.932751	0.101504	0.186931	adata_scanorama	3
0.490803	0.684047	0.522086	0.987213	0.867293	0.921663	0.935111	0.108451	0.184282	adata_scanorama	4
0.516843	0.704475	0.522396	0.986567	0.866222	0.922319	0.93623	0.0932763	0.185662	adata_scanorama	5
0.552716	0.67697	0.496508	0.983605	0.897128	0.902053	0.874511	0.335566	0.427368	adata_scvi	1
0.578111	0.690483	0.496858	0.984787	0.881658	0.902632	0.848387	0.341249	0.427142	adata_scvi	2
0.545818	0.668748	0.494501	0.984759	0.901614	0.903374	0.811973	0.327933	0.4259	adata_scvi	3
0.570954	0.677057	0.497474	0.984607	0.885059	0.902561	0.887092	0.334299	0.429768	adata_scvi	4
0.637468	0.693855	0.497121	0.983687	0.888316	0.903825	0.886488	0.336967	0.429475	adata_scvi	5
0.619041	0.718237	0.591763	0.968453	0.835117	0.822108	0.942478	0.437556	0.496866	adata_scdml	1
0.620625	0.719496	0.591835	0.967513	0.839954	0.825822	0.931628	0.453535	0.492915	adata_scdml	2
0.617275	0.717203	0.59179	0.969418	0.842918	0.821159	0.943952	0.454265	0.487275	adata_scdml	3
0.619255	0.717943	0.590631	0.968798	0.833948	0.821984	0.940584	0.441554	0.496003	adata_scdml	4
0.619222	0.718564	0.59257	0.96753	0.836736	0.823065	0.928592	0.44375	0.493888	adata_scdml	5
0.611481	0.714641	0.530094	0.991837	0.91699	0.897743	0.936255	0.459399	0.424596	adata_seurat	1
0.614183	0.725177	0.531317	0.991972	0.905741	0.897185	0.937594	0.434202	0.42337	adata_seurat	2
0.71218	0.750338	0.530417	0.990903	0.918869	0.897699	0.938061	0.45138	0.422142	adata_seurat	3
0.619668	0.720578	0.529938	0.99123	0.918586	0.89712	0.911705	0.448275	0.42294	adata_seurat	4
0.612817	0.723384	0.530083	0.990517	0.916175	0.897897	0.944468	0.448296	0.424034	adata_seurat	5
0.593086	0.688146	0.539533	0.983603	0.829606	0.917464	0.93821	0.500544	0.552153	adata_sccobra	1
0.679117	0.691009	0.539762	0.984134	0.843085	0.915735	0.943312	0.508071	0.553807	adata_sccobra	2
0.539142	0.653259	0.540093	0.984422	0.83298	0.917487	0.930738	0.50997	0.553635	adata_sccobra	3
0.757937	0.719991	0.538977	0.984154	0.852041	0.916618	0.944079	0.512467	0.549902	adata_sccobra	4
0.75286	0.714015	0.539526	0.984282	0.840833	0.918322	0.948499	0.500968	0.55447	adata_sccobra	5

## Sheet: Fig6
scCobra (panel b)
Cell Type	acinar	activated_stellate	alpha	alpha_er	beta	beta_er	delta	ductal	endothelial	epsilon	gamma	macrophage	mast	quiescent_stellate	schwann
acinar	0.98
activated_stellate		0.98												0.68
alpha			0.96	0.5
alpha_er				0.44
beta					0.98	0.66
beta_er						0.28
delta							0.96
ductal								0.99
endothelial									0.99
epsilon										1
gamma											0.95
macrophage												0.9	0.2
mast												0.1	0.8
quiescent_stellate														0.31
schwann															0.95
SCALEX (panel c)
Cell Type	acinar	activated_stellate	alpha	alpha_er	beta	beta_er	delta	ductal	endothelial	epsilon	gamma	macrophage	mast	quiescent_stellate	schwann
acinar	0.99
activated_stellate		0.93												0.72	0.21
alpha			0.96	0.52
alpha_er				0.43
beta					0.99	0.49
beta_er						0.47
delta							0.95			0.14
ductal								0.99
endothelial									0.99
epsilon										0.43
gamma										0.43	0.91
macrophage												0.93	0.69
mast												0.06	0.31
quiescent_stellate														0.24	0.07
schwann															0.64
scVI (panel d)
Cell Type	acinar	activated_stellate	alpha	alpha_er	beta	beta_er	delta	ductal	endothelial	epsilon	gamma	macrophage	mast	quiescent_stellate	schwann
acinar	1												0.06
activated_stellate		0.96												0.65
alpha			0.99	0.72							0.06		0.17
alpha_er				0.27
beta					0.99	0.93				0.14			0.28		0.07
beta_er						0.06
delta							0.95			0.25			0.17
ductal								0.99					0.11
endothelial									0.97
epsilon										0.5			0.06
gamma										0.07	0.91		0.06
macrophage												0.87
mast												0.11	0.11
quiescent_stellate														0.32	0.07
schwann															0.88
TOSICA (panel e)
Cell Type	acinar	activated_stellate	alpha	alpha_er	beta	beta_er	delta	ductal	endothelial	epsilon	gamma	macrophage	mast	quiescent_stellate	schwann
acinar	0.98												0.06
activated_stellate		0.98											0.06	0.67	0.09
alpha			0.96	0.36
alpha_er				0.5
beta					0.96	0.77									0.07
beta_er						0.16
delta							0.96			0.25
ductal								1					0.31
endothelial									0.98				0.06
epsilon										0.65
gamma				0.13							0.98
macrophage												0.87	0.31
mast												0.06	0.19
quiescent_stellate														0.29	0.07
schwann															0.74

## Sheet: Fig7
Pancreas (panel c)
	ARI	NMI	CellType ASW	GC	Batch ASW
without_contrastive	0.72	0.65	0.62	0.9	0.78
without_gan	0.78	0.7	0.58	0.95	0.84
without_adabn	0.88	0.91	0.6	0.99	0.87
scCobra	0.9	0.91	0.62	0.99	0.87
Atac-seq (panel d)
	ARI	NMI	CellType ASW	GC	Batch ASW
without_contrastive	0.38	0.46	0.6	0.91	0.88
without_gan	0.52	0.7	0.51	0.94	0.86
without_adabn	0.8	0.78	0.53	0.99	0.9
scCobra	0.75	0.75	0.52	0.98	0.95

## Sheet: Fig S2
simulation (panel b)
ari	nmi	celltype_ASW	clisi	graph_connectivity	batch_ASW	kbet	ilisi	batch_entropy_score	dataset	repeat
0.699149	0.845065	0.590432	1	0.969324	0.87478	0.00205527	0.0273578	0.0172743	adata_raw	1
0.732469	0.850443	0.590429	1	0.968269	0.874665	0.00302389	0.0284021	0.0164192	adata_raw	2
0.644429	0.822199	0.590281	1	0.967987	0.873681	0.00112349	0.0181634	0.0166099	adata_raw	3
0.698175	0.844723	0.590662	1	0.96831	0.873313	0.00314286	0.0244834	0.0148941	adata_raw	4
0.684831	0.838632	0.591052	1	0.968581	0.873971	0.00227619	0.0265606	0.0166418	adata_raw	5
0.999865	0.999251	0.727925	1	0.998247	0.913738	0.30437	0.47196	0.612333	adata_harmony	1
0.999864	0.999251	0.727492	1	0.998247	0.914765	0.294635	0.477339	0.612722	adata_harmony	2
0.999861	0.999249	0.728354	1	0.998279	0.913979	0.304514	0.469311	0.611723	adata_harmony	3
0.999933	0.999583	0.728308	1	0.999113	0.915715	0.304462	0.492683	0.612578	adata_harmony	4
0.999865	0.999248	0.728272	1	0.998236	0.914943	0.307049	0.481324	0.613795	adata_harmony	5
1	1	0.679004	1	1	0.925767	0.234917	0.382753	0.605485	adata_scanorama	1
1	1	0.678859	1	1	0.924346	0.218112	0.357591	0.603222	adata_scanorama	2
1	1	0.679135	1	1	0.923592	0.194709	0.377969	0.604889	adata_scanorama	3
1	1	0.679215	1	1	0.926567	0.229411	0.39508	0.604947	adata_scanorama	4
1	1	0.679191	1	1	0.923732	0.228933	0.37045	0.604627	adata_scanorama	5
1	1	0.695385	1	1	0.925764	0.511858	0.498995	0.583741	adata_scvi	1
1	1	0.695387	1	1	0.926044	0.541813	0.493374	0.584765	adata_scvi	2
1	1	0.695216	1	1	0.926145	0.528278	0.497808	0.585397	adata_scvi	3
1	1	0.69547	1	1	0.923912	0.519833	0.497513	0.582629	adata_scvi	4
1	1	0.695484	1	1	0.927117	0.534467	0.490475	0.584453	adata_scvi	5
0.974053	0.983537	0.914292	1	1	0.822106	0.0658464	0.260567	0.437547	adata_scdml	1
0.847509	0.938973	0.914418	1	1	0.822058	0.0644985	0.27065	0.438825	adata_scdml	2
0.844734	0.942363	0.914177	1	1	0.821267	0.0658233	0.269176	0.440395	adata_scdml	3
0.84573	0.942565	0.9141	1	1	0.823509	0.0675387	0.27082	0.441658	adata_scdml	4
0.960402	0.977437	0.914462	1	1	0.824039	0.0681171	0.267642	0.439397	adata_scdml	5
0.843809	0.797661	0.561156	0.972203	0.976066	0.950416	0.855939	0.641003	0.659728	adata_scdreamer	1
0.844097	0.798843	0.564901	0.973431	0.974766	0.953623	0.864353	0.636036	0.660543	adata_scdreamer	2
0.84604	0.799349	0.562577	0.972013	0.973225	0.953183	0.842929	0.640393	0.660604	adata_scdreamer	3
0.838476	0.794822	0.560509	0.969335	0.980964	0.951908	0.849896	0.641572	0.661029	adata_scdreamer	4
0.843315	0.797606	0.562278	0.972175	0.974627	0.950446	0.858919	0.63974	0.660611	adata_scdreamer	5
0.976586	0.982164	0.710015	1	0.983621	0.916436	0.187591	0.473819	0.588343	adata_seurat	1
0.976676	0.982204	0.709482	1	0.979072	0.915495	0.176344	0.481653	0.587916	adata_seurat	2
0.975755	0.981639	0.708977	1	0.980719	0.914849	0.183267	0.464558	0.586888	adata_seurat	3
0.976126	0.981799	0.708274	1	0.982143	0.914389	0.180929	0.485204	0.588727	adata_seurat	4
0.975868	0.981618	0.710034	1	0.984224	0.914497	0.175663	0.487517	0.586333	adata_seurat	5
0.997259	0.992499	0.646427	1	0.99922	0.961526	0.656311	0.493603	0.581961	adata_sccobra	1
0.997348	0.992527	0.646245	1	0.998176	0.961906	0.610053	0.489449	0.585862	adata_sccobra	2
0.998322	0.995213	0.645121	1	0.999709	0.961657	0.582912	0.489992	0.583645	adata_sccobra	3
0.997461	0.992886	0.646347	1	0.999612	0.963268	0.580445	0.482837	0.584852	adata_sccobra	4
0.997485	0.993174	0.646594	1	0.999549	0.962803	0.587379	0.487059	0.584673	adata_sccobra	5

## Sheet: Fig S6
panel e
CD14 monocytes over-correction score
Raw	Seurat	Harmony	Scanorama	scVI	scDML	scDREAMER	scCobra
0	0.184799	0.159762	0.062248	0.117746	0.253073	0.129697	0.072009
0	0.184945	0.166694	0.065326	0.122945	0.259225	0.131655	0.072407
0	0.19097	0.166321	0.064819	0.119151	0.256504	0.13509	0.071991
0	0.179238	0.16297	0.062066	0.122174	0.257011	0.126526	0.072705
0	0.182965	0.166634	0.058184	0.1227	0.258582	0.130758	0.068996
All celltype over-correction score
Raw	Seurat	Harmony	Scanorama	scVI	scDML	scDREAMER	scCobra
0	0.467941	0.472673	0.259104	0.443332	0.462843	0.48432	0.308282
0	0.465964	0.470495	0.26117	0.444606	0.462327	0.485711	0.309833
0	0.465021	0.470992	0.259495	0.440255	0.45902	0.486923	0.303078
0	0.467825	0.473033	0.257238	0.444875	0.458642	0.487271	0.310091
0	0.465351	0.474965	0.264761	0.444603	0.462138	0.485423	0.312142

## Sheet: Fig S9
scCobra generated dataset
ari	nmi	celltype_ASW	clisi	graph_connectivity	batch_ASW	kbet	ilisi	batch_entropy_score	dataset	repeat
0.871292	0.883453	0.616315	0.999754	0.996111	0.876312	0.742997	0.739003	0.670595	adata_harmony	1
0.840602	0.863851	0.618427	0.99972	0.995086	0.877338	0.761368	0.748206	0.670834	adata_harmony	2
0.875423	0.886544	0.618603	0.99988	0.993635	0.877777	0.728688	0.7318	0.670955	adata_harmony	3
0.887044	0.886867	0.616701	0.999866	0.997553	0.871412	0.695643	0.729347	0.668021	adata_harmony	4
0.785948	0.862987	0.617438	0.999821	0.995542	0.871732	0.698482	0.749404	0.670093	adata_harmony	5
0.885901	0.902776	0.63736	0.999159	0.959081	0.846562	0.573676	0.44527	0.428635	adata_scanorama	1
0.856344	0.877322	0.636954	0.999096	0.99883	0.842426	0.469071	0.425687	0.434643	adata_scanorama	2
0.857677	0.877601	0.63812	0.99943	0.998917	0.839978	0.486416	0.418704	0.426338	adata_scanorama	3
0.86389	0.879069	0.635717	0.999327	0.998496	0.839097	0.415529	0.457287	0.429772	adata_scanorama	4
0.854273	0.87327	0.637337	0.999189	0.995913	0.841149	0.467762	0.45681	0.426335	adata_scanorama	5
0.884545	0.898463	0.684606	0.999817	0.986149	0.900385	0.843682	0.799577	0.675562	adata_scvi	1
0.858567	0.891169	0.686692	0.999886	0.99385	0.894831	0.850865	0.805484	0.674958	adata_scvi	2
0.85514	0.887552	0.683911	0.9998	0.987396	0.887672	0.842963	0.788663	0.674047	adata_scvi	3
0.873729	0.894219	0.683088	0.999807	0.991455	0.899579	0.85355	0.814799	0.673725	adata_scvi	4
0.915593	0.903623	0.686517	0.999684	0.988634	0.891295	0.839222	0.792457	0.673625	adata_scvi	5
0.890568	0.898675	0.739484	1	0.977328	0.888464	0.620693	0.697075	0.638979	adata_scdml	1
0.897503	0.901573	0.742364	1	0.982945	0.887135	0.699305	0.688384	0.635179	adata_scdml	2
0.892428	0.897939	0.739666	1	0.989931	0.893774	0.631137	0.690386	0.643019	adata_scdml	3
0.88802	0.898054	0.738268	1	0.989738	0.890768	0.664757	0.667583	0.634641	adata_scdml	4
0.896313	0.899435	0.742742	1	0.988409	0.887772	0.624272	0.686061	0.64183	adata_scdml	5
0.882815	0.902059	0.622025	0.999674	0.982002	0.940855	0.978876	0.868634	0.689654	adata_scdreamer	1
0.893746	0.900031	0.622918	0.999811	0.999016	0.948517	0.966979	0.871878	0.689749	adata_scdreamer	2
0.882287	0.90511	0.620356	0.999759	0.998853	0.943679	0.972788	0.865705	0.690153	adata_scdreamer	3
0.869198	0.896627	0.621566	0.999569	0.999324	0.94008	0.981668	0.863392	0.689777	adata_scdreamer	4
0.888026	0.910844	0.623305	0.999651	0.998744	0.93854	0.914641	0.86986	0.689452	adata_scdreamer	5
0.904712	0.904252	0.647346	0.99993	0.992076	0.935635	0.932124	0.829561	0.688268	adata_seurat	1
0.905484	0.905976	0.649367	0.999924	0.982578	0.940164	0.948922	0.827418	0.688424	adata_seurat	2
0.875716	0.891548	0.645331	1	0.987865	0.934563	0.926351	0.833299	0.688284	adata_seurat	3
0.900641	0.903551	0.646218	1	0.975597	0.940086	0.939255	0.833037	0.688238	adata_seurat	4
0.914267	0.899887	0.74663	0.999857	0.984812	0.940751	0.925208	0.822092	0.688517	adata_seurat	5
0.87535	0.908245	0.714459	0.999781	0.997333	0.921718	0.849059	0.829043	0.680133	adata_sccobra	1
0.898132	0.924568	0.715535	0.999739	0.998526	0.924073	0.855268	0.81528	0.679117	adata_sccobra	2
0.889568	0.91171	0.713348	0.999484	0.988366	0.921087	0.842686	0.822213	0.678416	adata_sccobra	3
0.897524	0.920688	0.712488	0.999248	0.995987	0.923622	0.840308	0.820234	0.680765	adata_sccobra	4
0.906917	0.924391	0.715714	0.999659	0.998777	0.925457	0.878845	0.822342	0.679287	adata_sccobra	5
